# Supplementary material for: Post-Operational Photodynamic Therapy of the Tumor Bed: Comparative Analysis for Cold Knife and Laser Scalpel Resection
Source: Biomedicines. 2024 Jan 26;12(2):0. doi: 10.3390/biomedicines12020291 (PMC11154242; doi:10.3390/biomedicines12020291)
Supplement: Supplementary file 1 [file biomedicines-12-00291-s001.zip]

Archive with 1 entries (1 files):
- biomedicines-2823102-supplementary.pdf
